# Supplementary material for: A chromosome-level reference genome assembly and a full-length transcriptome assembly of the giant freshwater prawn (Macrobrachium rosenbergii)
Source: G3 (Bethesda). 2024 Jul 8;14(9):jkae146. doi: 10.1093/g3journal/jkae146 (PMC11373640; doi:10.1093/g3journal/jkae146)
Supplement: jkae146_Supplementary_Data [file jkae146_supplementary_data.zip]

Archive with 2 entries (2 files):
- Supplemental_Figures_G3-2024-405190.pptx
- Supplementary_Tables_G3-2024-405190.xlsx
