# Supplementary material for: A chromosome-level reference genome assembly and a full-length transcriptome assembly of the giant freshwater prawn (Macrobrachium rosenbergii)
Source: G3 (Bethesda). 2024 Jul 8;14(9):jkae146. doi: 10.1093/g3journal/jkae146 (PMC11373640; doi:10.1093/g3journal/jkae146)
Supplement: jkae146_Supplementary_Data [file jkae146_supplementary_data.zip › Supplementary_Tables_G3-2024-405190.xlsx]

## Sheet: TableS1
Supplementary Table S1. Quantification and quality evaluation of RNA samples from each tissue prior to sequencing.
Tissue	Nanodrop 2000		Qubit		Bioanalyzer
	A260/280	A260/230	conc. (ng/μl)	amount (ug)	RIN Value
HC	2.02	2.36	585	9.9	9.6
GL	2.02	2	750	12.8	9.4
HE	1.98	1.3	267	4.5	8.9
TT	1.91	1.59	748	12.7	9.5
AG	1.87	1.77	183	3.1	7.9
HP	2.08	2.02	2820	47.9	9.1
ST	2.05	1.91	570	9.7	8.6
IN	2	1.89	420	7.1	8.1
TG	1.99	1.91	227	6.1	8
ATG	2.02	2.3	785	13.3	9.5
ES	2.03	2.24	468	8	8.3
PL	2.05	1.66	573	9.7	9.1
MU	1.99	1.7	720	12.2	8.8
OV	2.02	2.15	800	13.6	9.2

## Sheet: Table S2
Supplementary Table S2. Annotation statistics for M. rosenbergii.
Number of predicted gene models	34203
Total gene length (Mb)	414.6
Average gene size (nt)	12123
Average number of exons/gene	4.223
Total exon length (Mb)	41.52
Average exon length (nt)	287.6
GC content of exons (%)	47.1
Average number of Introns/gene	5
Total intron length (Mb)	373.12
Average intron length (nt)	3385
GC content of introns (%)	37.5

## Sheet: Table S3
Supplementary Table S3. Functional annotations of M. rosenbergii protein-coding genes.
Database	Number of genes annotated (% of all predicted genes)
NR	29181 (85.31%)
GO	14521 (42.45%)
EC	4821 (14.09%)
KEGG	6007 (17.56%)
Total (predicted gene models)	34203

## Sheet: Table S4
Supplementary Table S4. Noncoding RNAs in the M. rosenbergii genome.
Type	Number	Length (nt)	Mean length (nt)
rRNA	1252	245287	195.9
microRNA	802741	68551271	85.4
snRNA	12981	2011738	155
snoRNA	12364	1944191	157.2
splicing	617	67547	109.5
tRNA	1957	144751	73.97
other ncRNA	6242	1128634	180.8
